# Supplementary material for: Phenotypic and Genotypic Characterization and Correlation Analysis of Pea (Pisum sativum L.) Diversity Panel
Source: Plants (Basel). 2022 May 16;11(10):1321. doi: 10.3390/plants11101321 (PMC9146737; doi:10.3390/plants11101321)
Supplement: Supplementary file 1 [file plants-11-01321-s001.zip]

Archive with 1 entries (1 files):
- plants-1653240-supplementary.pdf
